# Supplementary material for: Fabrication and Characterization of Eco-Friendly Thin Films as Potential Optical Absorbers for Efficient Multi-Functional Opto-(Electronic) and Solar Cell Applications
Source: Materials (Basel). 2023 Apr 29;16(9):3475. doi: 10.3390/ma16093475 (PMC10180174; doi:10.3390/ma16093475)
Supplement: Supplementary file 1 [file materials-16-03475-s001.zip]

Archive with 1 entries (1 files):
- materials-2320452-supplementary.pdf
